# Supplementary material for: First record of Epeurysadistincta Huang & Ding (Hemiptera, Delphacidae, Delphacinae) from South Korea, with an illustrated key to the Korean Tropidocephalini species
Source: Biodivers Data J. 2024 Nov 6;12:e134165. doi: 10.3897/BDJ.12.e134165 (PMC11561392; doi:10.3897/BDJ.12.e134165)
Supplement: XML Treatment for Epeurysa distincta [file BDJ.12.e134165-treatment1.xml]

<!DOCTYPE tp:taxon-treatment
  PUBLIC "-//TaxonX//DTD Taxonomic Treatment Publishing DTD v0 20100105//EN" "tax-treatment-NSO.dtd">
<tp:taxon-treatment xmlns:tp="http://www.plazi.org/taxpub"><tp:treatment-meta><mixed-citation publication-type="journal"><person-group><name><surname>Park</surname><given-names>Sanghyo</given-names></name><name><surname>Lee</surname><given-names>Wonhoon</given-names></name></person-group><article-title>First record of <italic><tp:taxon-name><tp:taxon-name-part taxon-name-part-type="genus" reg="Epeurysa">Epeurysa</tp:taxon-name-part><tp:taxon-name-part taxon-name-part-type="species" reg="distincta">distincta</tp:taxon-name-part></tp:taxon-name></italic> Huang &amp; Ding (<tp:taxon-name><tp:taxon-name-part taxon-name-part-type="order">Hemiptera</tp:taxon-name-part></tp:taxon-name>, <tp:taxon-name><tp:taxon-name-part taxon-name-part-type="family">Delphacidae</tp:taxon-name-part></tp:taxon-name>, <tp:taxon-name><tp:taxon-name-part taxon-name-part-type="subfamily">Delphacinae</tp:taxon-name-part></tp:taxon-name>) from South Korea, with an illustrated key to the Korean <tp:taxon-name><tp:taxon-name-part taxon-name-part-type="tribe">Tropidocephalini</tp:taxon-name-part></tp:taxon-name> species</article-title><source>Biodivers Data J</source><day>06</day><month>11</month><year>2024</year><volume>12</volume><pub-id pub-id-type="doi">10.3897/BDJ.12.e134165</pub-id></mixed-citation></tp:treatment-meta><tp:nomenclature><tp:taxon-name>
            <object-id xmlns:xlink="http://www.w3.org/1999/xlink" content-type="arpha" xlink:type="simple">D0B7962B-3CD1-5299-905F-EEEA72262D23</object-id>
            <tp:taxon-name-part taxon-name-part-type="genus">Epeurysa</tp:taxon-name-part>
            <tp:taxon-name-part taxon-name-part-type="species">distincta</tp:taxon-name-part>
          </tp:taxon-name><tp:taxon-authority>Distant, 1912</tp:taxon-authority><tp:nomenclature-citation-list><tp:nomenclature-citation><tp:taxon-name>
                <tp:taxon-name-part taxon-name-part-type="genus" reg="Epeurysa"/>
                <tp:taxon-name-part taxon-name-part-type="species" reg="distincta"/>
              </tp:taxon-name><comment><italic><tp:taxon-name><tp:taxon-name-part taxon-name-part-type="genus" reg="Epeurysa">Epeurysa</tp:taxon-name-part><tp:taxon-name-part taxon-name-part-type="species" reg="distincta">distincta</tp:taxon-name-part></tp:taxon-name></italic> Huang &amp; Ding, 1979: 178</comment></tp:nomenclature-citation><tp:nomenclature-citation><tp:taxon-name>
                <tp:taxon-name-part taxon-name-part-type="genus" reg="Epeurysa"/>
                <tp:taxon-name-part taxon-name-part-type="species" reg="distincta"/>
              </tp:taxon-name><comment><italic><tp:taxon-name><tp:taxon-name-part taxon-name-part-type="genus" reg="Epeurysa">Epeurysa</tp:taxon-name-part><tp:taxon-name-part taxon-name-part-type="species" reg="infumata">infumata</tp:taxon-name-part></tp:taxon-name></italic> Yang &amp; Yang, 1986: 47</comment></tp:nomenclature-citation></tp:nomenclature-citation-list></tp:nomenclature><tp:treatment-sec sec-type="materials"><title>Materials</title><list list-type="alpha-lower" list-content="occurrences"><list-item><p><bold>Type status:</bold> <named-content xmlns:xlink="http://www.w3.org/1999/xlink" content-type="dwc:typeStatus" xlink:type="simple">Other material</named-content>. <bold>Occurrence:</bold> recordedBy: <named-content xmlns:xlink="http://www.w3.org/1999/xlink" content-type="dwc:recordedBy" xlink:type="simple">Sanghyo Park</named-content>; individualCount: <named-content xmlns:xlink="http://www.w3.org/1999/xlink" content-type="dwc:individualCount" xlink:type="simple">1</named-content>; sex: <named-content xmlns:xlink="http://www.w3.org/1999/xlink" content-type="dwc:sex" xlink:type="simple">male</named-content>; lifeStage: <named-content xmlns:xlink="http://www.w3.org/1999/xlink" content-type="dwc:lifeStage" xlink:type="simple">adult</named-content>; occurrenceID: <named-content xmlns:xlink="http://www.w3.org/1999/xlink" content-type="dwc:occurrenceID" xlink:type="simple">3221F525-BC8F-5988-B92E-23704F586070</named-content>; <bold>Taxon:</bold> scientificName: <named-content xmlns:xlink="http://www.w3.org/1999/xlink" content-type="dwc:scientificName" xlink:type="simple"><tp:taxon-name><tp:taxon-name-part taxon-name-part-type="genus" reg="Epeurysa">Epeurysa</tp:taxon-name-part><tp:taxon-name-part taxon-name-part-type="species" reg="distincta">distincta</tp:taxon-name-part></tp:taxon-name></named-content>; kingdom: <named-content xmlns:xlink="http://www.w3.org/1999/xlink" content-type="dwc:kingdom" xlink:type="simple"><tp:taxon-name><tp:taxon-name-part taxon-name-part-type="kingdom">Animal</tp:taxon-name-part></tp:taxon-name></named-content>; phylum: <named-content xmlns:xlink="http://www.w3.org/1999/xlink" content-type="dwc:phylum" xlink:type="simple"><tp:taxon-name><tp:taxon-name-part taxon-name-part-type="phylum">Arthropoda</tp:taxon-name-part></tp:taxon-name></named-content>; class: <named-content xmlns:xlink="http://www.w3.org/1999/xlink" content-type="dwc:class" xlink:type="simple"><tp:taxon-name><tp:taxon-name-part taxon-name-part-type="class">Insecta</tp:taxon-name-part></tp:taxon-name></named-content>; order: <named-content xmlns:xlink="http://www.w3.org/1999/xlink" content-type="dwc:order" xlink:type="simple"><tp:taxon-name><tp:taxon-name-part taxon-name-part-type="order">Hemiptera</tp:taxon-name-part></tp:taxon-name></named-content>; family: <named-content xmlns:xlink="http://www.w3.org/1999/xlink" content-type="dwc:family" xlink:type="simple"><tp:taxon-name><tp:taxon-name-part taxon-name-part-type="family">Delphacidae</tp:taxon-name-part></tp:taxon-name></named-content>; genus: <named-content xmlns:xlink="http://www.w3.org/1999/xlink" content-type="dwc:genus" xlink:type="simple"><tp:taxon-name><tp:taxon-name-part taxon-name-part-type="genus">Epeurysa</tp:taxon-name-part></tp:taxon-name></named-content>; <bold>Location:</bold> country: <named-content xmlns:xlink="http://www.w3.org/1999/xlink" content-type="dwc:country" xlink:type="simple">South Korea</named-content>; stateProvince: <named-content xmlns:xlink="http://www.w3.org/1999/xlink" content-type="dwc:stateProvince" xlink:type="simple">Jeju-do</named-content>; municipality: <named-content xmlns:xlink="http://www.w3.org/1999/xlink" content-type="dwc:municipality" xlink:type="simple">Seogwipo-si</named-content>; locality: <named-content xmlns:xlink="http://www.w3.org/1999/xlink" content-type="dwc:locality" xlink:type="simple">791, Seohong-dong</named-content>; georeferenceProtocol: <named-content xmlns:xlink="http://www.w3.org/1999/xlink" content-type="dwc:georeferenceProtocol" xlink:type="simple">label</named-content>; <bold>Identification:</bold> identifiedBy: <named-content xmlns:xlink="http://www.w3.org/1999/xlink" content-type="dwc:identifiedBy" xlink:type="simple">Sanghyo Park</named-content>; dateIdentified: <named-content xmlns:xlink="http://www.w3.org/1999/xlink" content-type="dwc:dateIdentified" xlink:type="simple">2023</named-content>; <bold>Event:</bold> eventDate: <named-content xmlns:xlink="http://www.w3.org/1999/xlink" content-type="dwc:eventDate" xlink:type="simple">07-05-2023</named-content>; <bold>Record Level:</bold> language: <named-content xmlns:xlink="http://www.w3.org/1999/xlink" content-type="dwc:language" xlink:type="simple">en</named-content>; collectionCode: <named-content xmlns:xlink="http://www.w3.org/1999/xlink" content-type="dwc:collectionCode" xlink:type="simple">Insects</named-content>; basisOfRecord: <named-content xmlns:xlink="http://www.w3.org/1999/xlink" content-type="dwc:basisOfRecord" xlink:type="simple">PreservedSpecimen</named-content></p></list-item><list-item><p><bold>Type status:</bold> <named-content xmlns:xlink="http://www.w3.org/1999/xlink" content-type="dwc:typeStatus" xlink:type="simple">Other material</named-content>. <bold>Occurrence:</bold> recordedBy: <named-content xmlns:xlink="http://www.w3.org/1999/xlink" content-type="dwc:recordedBy" xlink:type="simple">Sanghyo Park</named-content>; individualCount: <named-content xmlns:xlink="http://www.w3.org/1999/xlink" content-type="dwc:individualCount" xlink:type="simple">2</named-content>; sex: <named-content xmlns:xlink="http://www.w3.org/1999/xlink" content-type="dwc:sex" xlink:type="simple">male</named-content>; lifeStage: <named-content xmlns:xlink="http://www.w3.org/1999/xlink" content-type="dwc:lifeStage" xlink:type="simple">adult</named-content>; occurrenceID: <named-content xmlns:xlink="http://www.w3.org/1999/xlink" content-type="dwc:occurrenceID" xlink:type="simple">D4E3398D-0BA2-5D69-9514-2EEB0D4E5524</named-content>; <bold>Taxon:</bold> scientificName: <named-content xmlns:xlink="http://www.w3.org/1999/xlink" content-type="dwc:scientificName" xlink:type="simple"><tp:taxon-name><tp:taxon-name-part taxon-name-part-type="genus" reg="Epeurysa">Epeurysa</tp:taxon-name-part><tp:taxon-name-part taxon-name-part-type="species" reg="distincta">distincta</tp:taxon-name-part></tp:taxon-name></named-content>; kingdom: <named-content xmlns:xlink="http://www.w3.org/1999/xlink" content-type="dwc:kingdom" xlink:type="simple"><tp:taxon-name><tp:taxon-name-part taxon-name-part-type="kingdom">Animal</tp:taxon-name-part></tp:taxon-name></named-content>; phylum: <named-content xmlns:xlink="http://www.w3.org/1999/xlink" content-type="dwc:phylum" xlink:type="simple"><tp:taxon-name><tp:taxon-name-part taxon-name-part-type="phylum">Arthropoda</tp:taxon-name-part></tp:taxon-name></named-content>; class: <named-content xmlns:xlink="http://www.w3.org/1999/xlink" content-type="dwc:class" xlink:type="simple"><tp:taxon-name><tp:taxon-name-part taxon-name-part-type="class">Insecta</tp:taxon-name-part></tp:taxon-name></named-content>; order: <named-content xmlns:xlink="http://www.w3.org/1999/xlink" content-type="dwc:order" xlink:type="simple"><tp:taxon-name><tp:taxon-name-part taxon-name-part-type="order">Hemiptera</tp:taxon-name-part></tp:taxon-name></named-content>; family: <named-content xmlns:xlink="http://www.w3.org/1999/xlink" content-type="dwc:family" xlink:type="simple"><tp:taxon-name><tp:taxon-name-part taxon-name-part-type="family">Delphacidae</tp:taxon-name-part></tp:taxon-name></named-content>; genus: <named-content xmlns:xlink="http://www.w3.org/1999/xlink" content-type="dwc:genus" xlink:type="simple"><tp:taxon-name><tp:taxon-name-part taxon-name-part-type="genus">Epeurysa</tp:taxon-name-part></tp:taxon-name></named-content>; <bold>Location:</bold> country: <named-content xmlns:xlink="http://www.w3.org/1999/xlink" content-type="dwc:country" xlink:type="simple">South Korea</named-content>; stateProvince: <named-content xmlns:xlink="http://www.w3.org/1999/xlink" content-type="dwc:stateProvince" xlink:type="simple">Jeju-do</named-content>; municipality: <named-content xmlns:xlink="http://www.w3.org/1999/xlink" content-type="dwc:municipality" xlink:type="simple">Seogwipo-si</named-content>; locality: <named-content xmlns:xlink="http://www.w3.org/1999/xlink" content-type="dwc:locality" xlink:type="simple">18-2, Topyeong-ro</named-content>; georeferenceProtocol: <named-content xmlns:xlink="http://www.w3.org/1999/xlink" content-type="dwc:georeferenceProtocol" xlink:type="simple">label</named-content>; <bold>Identification:</bold> identifiedBy: <named-content xmlns:xlink="http://www.w3.org/1999/xlink" content-type="dwc:identifiedBy" xlink:type="simple">Sanghyo Park</named-content>; dateIdentified: <named-content xmlns:xlink="http://www.w3.org/1999/xlink" content-type="dwc:dateIdentified" xlink:type="simple">2023</named-content>; <bold>Event:</bold> eventDate: <named-content xmlns:xlink="http://www.w3.org/1999/xlink" content-type="dwc:eventDate" xlink:type="simple">07-05-2023</named-content>; <bold>Record Level:</bold> language: <named-content xmlns:xlink="http://www.w3.org/1999/xlink" content-type="dwc:language" xlink:type="simple">en</named-content>; collectionCode: <named-content xmlns:xlink="http://www.w3.org/1999/xlink" content-type="dwc:collectionCode" xlink:type="simple">Insects</named-content>; basisOfRecord: <named-content xmlns:xlink="http://www.w3.org/1999/xlink" content-type="dwc:basisOfRecord" xlink:type="simple">PreservedSpecimen</named-content></p></list-item></list></tp:treatment-sec><tp:treatment-sec sec-type="Description"><title>Description</title><p>Body length of male 3.8 mm (with tegmina). General colouration brown. Vertex very short, about two times wider than the length, lateral margins more or less divergent apically and also basally, carinae comparatively indistinct. Frons brown, width more than half the frons length, genae and clypeus brown. Pronotum and mesonotum tricarinate. Fore-wings transparent and light brown, the veins brown, distinctly tinged two dark brown spot in clavus and middle of apex portion; abdominal segments dark brown (Figs <xref ref-type="fig" rid="F11908847">1</xref><xref ref-type="fig" rid="F11908870">a</xref>, <xref ref-type="fig" rid="F11908975">2</xref><xref ref-type="fig" rid="F11908980">a</xref>).</p><p><bold>Male genitalia.</bold> Pygofer much longer ventrally than dorsally, laterodorsal angles not produced ventrally, medioventral process two times longer than lateroventral processes, apically ovoid. Genital stylet strongly outwardly curved and divided into two branches in the middle. Anal segment with two small processes. Aedeagus with two branched, curved and both narrowing towards the apex (Figs <xref ref-type="fig" rid="F11908874">3</xref><xref ref-type="fig" rid="F11908879">a</xref>, <xref ref-type="fig" rid="F12158741">4</xref><xref ref-type="fig" rid="F12158746">a</xref>).</p><p><bold>Measurements.</bold> Male macropterous form (n = 3). Body length without tegmina: 2.46 mm; body length with tegmina: 3.84 mm; body width: 0.94 mm; head length: 0.34 mm; head width (including eyes): 0.74 mm; 1<sup>st</sup> antennal segment length: 0.06 mm; 2<sup>nd</sup> antennal segment length: 0.16 mm; vertex length: 0.19 mm; vertex width: 0.34 mm; frons length: 0.44 mm; frons width: 0.35 mm; pronotum length: 0.24 mm; pronotum width: 0.76 mm; mesonotum length: 0.64 mm; mesonotum width: 0.70 mm.</p></tp:treatment-sec><tp:treatment-sec sec-type="Diagnosis"><title>Diagnosis</title><p>This species is very similar to <italic><tp:taxon-name><tp:taxon-name-part taxon-name-part-type="genus" reg="Epeurysa">Epeurysa</tp:taxon-name-part><tp:taxon-name-part taxon-name-part-type="species" reg="nawaii">nawaii</tp:taxon-name-part></tp:taxon-name></italic>. However, it is distinguished by the strongly outwardly curved genital stylet and the brown fore-wing veins with darker sockets for the setae (Fig. <xref ref-type="fig" rid="F11908984">5</xref>).</p></tp:treatment-sec><tp:treatment-sec sec-type="Distribution"><title>Distribution</title><p>Korea (new record), Japan (<xref ref-type="bibr" rid="B12157000">Fujinuma 2016</xref>), China (Hunan, Taiwan, Guizhou, Yunnan) (<xref ref-type="bibr" rid="B12158758">Ding 2006</xref>).</p></tp:treatment-sec><tp:treatment-sec sec-type="Host plants"><title>Host plants</title><p><tp:taxon-name><tp:taxon-name-part taxon-name-part-type="genus" reg="Phyllostachys">Phyllostachys</tp:taxon-name-part><tp:taxon-name-part taxon-name-part-type="species" reg="nigra">nigra</tp:taxon-name-part><tp:taxon-name-part taxon-name-part-type="infraspecific-rank">var.</tp:taxon-name-part><tp:taxon-name-part taxon-name-part-type="variety" reg="henonis">henonis</tp:taxon-name-part></tp:taxon-name> Stapf ex Rendle. (<tp:taxon-name><tp:taxon-name-part taxon-name-part-type="family">Poaceae</tp:taxon-name-part></tp:taxon-name>) (in this study).</p></tp:treatment-sec><tp:treatment-sec><!--Section generated to contain objects referenced in tp:taxon-treatment.--><fig-group id="F11908847" position="float" orientation="portrait"><caption><p>Photographs of habitus of <italic><tp:taxon-name><tp:taxon-name-part taxon-name-part-type="genus" reg="Epeurysa">Epeurysa</tp:taxon-name-part></tp:taxon-name></italic> spp. and <italic><tp:taxon-name><tp:taxon-name-part taxon-name-part-type="genus" reg="Tropidocephala">Tropidocephala</tp:taxon-name-part></tp:taxon-name></italic> spp. (scale bars: 1 mm):</p></caption><fig id="F11908870" position="float" orientation="portrait"><object-id xmlns:xlink="http://www.w3.org/1999/xlink" content-type="arpha" xlink:type="simple">D9E3F568-171A-57A9-85EA-672DE1B54102</object-id><object-id xmlns:xlink="http://www.w3.org/1999/xlink" content-type="doi" xlink:type="simple">10.3897/BDJ.12.e134165.figure1a</object-id><label>Figure 1a.</label><caption><p><italic><tp:taxon-name><tp:taxon-name-part taxon-name-part-type="genus" reg="Epeurysa">Epeurysa</tp:taxon-name-part><tp:taxon-name-part taxon-name-part-type="species" reg="distincta">distincta</tp:taxon-name-part></tp:taxon-name></italic>, dorsal and lateral view;</p></caption><graphic xmlns:xlink="http://www.w3.org/1999/xlink" xlink:href="bdj-12-e134165-g001_a.jpg" xlink:type="simple" position="float" orientation="portrait" id="oo_1106592.jpg"><uri content-type="original_file" xlink:type="simple">https://binary.pensoft.net/fig/1106592</uri></graphic></fig><fig id="F11908871" position="float" orientation="portrait"><object-id xmlns:xlink="http://www.w3.org/1999/xlink" content-type="arpha" xlink:type="simple">480560ED-40D2-5419-85E6-99CFD6739F19</object-id><object-id xmlns:xlink="http://www.w3.org/1999/xlink" content-type="doi" xlink:type="simple">10.3897/BDJ.12.e134165.figure1b</object-id><label>Figure 1b.</label><caption><p><italic><tp:taxon-name><tp:taxon-name-part taxon-name-part-type="genus" reg="Epeurysa">Epeurysa</tp:taxon-name-part><tp:taxon-name-part taxon-name-part-type="species" reg="nawaii">nawaii</tp:taxon-name-part></tp:taxon-name></italic>, dorsal and lateral view;</p></caption><graphic xmlns:xlink="http://www.w3.org/1999/xlink" xlink:href="bdj-12-e134165-g001_b.jpg" xlink:type="simple" position="float" orientation="portrait" id="oo_1106594.jpg"><uri content-type="original_file" xlink:type="simple">https://binary.pensoft.net/fig/1106594</uri></graphic></fig><fig id="F11908872" position="float" orientation="portrait"><object-id xmlns:xlink="http://www.w3.org/1999/xlink" content-type="arpha" xlink:type="simple">48F58528-B14A-57BE-89E7-BFEF9AF5E6A2</object-id><object-id xmlns:xlink="http://www.w3.org/1999/xlink" content-type="doi" xlink:type="simple">10.3897/BDJ.12.e134165.figure1c</object-id><label>Figure 1c.</label><caption><p><italic><tp:taxon-name><tp:taxon-name-part taxon-name-part-type="genus" reg="Tropidocephala">Tropidocephala</tp:taxon-name-part><tp:taxon-name-part taxon-name-part-type="species" reg="brunnipennis">brunnipennis</tp:taxon-name-part></tp:taxon-name></italic>, dorsal and lateral view;</p></caption><graphic xmlns:xlink="http://www.w3.org/1999/xlink" xlink:href="bdj-12-e134165-g001_c.jpg" xlink:type="simple" position="float" orientation="portrait" id="oo_1106595.jpg"><uri content-type="original_file" xlink:type="simple">https://binary.pensoft.net/fig/1106595</uri></graphic></fig><fig id="F11908873" position="float" orientation="portrait"><object-id xmlns:xlink="http://www.w3.org/1999/xlink" content-type="arpha" xlink:type="simple">4116D9A5-CE12-581F-AC52-F6340199E81E</object-id><object-id xmlns:xlink="http://www.w3.org/1999/xlink" content-type="doi" xlink:type="simple">10.3897/BDJ.12.e134165.figure1d</object-id><label>Figure 1d.</label><caption><p><italic><tp:taxon-name><tp:taxon-name-part taxon-name-part-type="genus" reg="Tropidocephala">Tropidocephala</tp:taxon-name-part><tp:taxon-name-part taxon-name-part-type="species" reg="nigra">nigra</tp:taxon-name-part></tp:taxon-name></italic>, dorsal and lateral view.</p></caption><graphic xmlns:xlink="http://www.w3.org/1999/xlink" xlink:href="bdj-12-e134165-g001_d.jpg" xlink:type="simple" position="float" orientation="portrait" id="oo_1106596.jpg"><uri content-type="original_file" xlink:type="simple">https://binary.pensoft.net/fig/1106596</uri></graphic></fig></fig-group><fig id="F11908870" position="float" orientation="portrait"><object-id xmlns:xlink="http://www.w3.org/1999/xlink" content-type="arpha" xlink:type="simple">D9E3F568-171A-57A9-85EA-672DE1B54102</object-id><object-id xmlns:xlink="http://www.w3.org/1999/xlink" content-type="doi" xlink:type="simple">10.3897/BDJ.12.e134165.figure1a</object-id><label>Figure 1a.</label><caption><p><italic><tp:taxon-name><tp:taxon-name-part taxon-name-part-type="genus" reg="Epeurysa">Epeurysa</tp:taxon-name-part><tp:taxon-name-part taxon-name-part-type="species" reg="distincta">distincta</tp:taxon-name-part></tp:taxon-name></italic>, dorsal and lateral view;</p></caption><graphic xmlns:xlink="http://www.w3.org/1999/xlink" xlink:href="bdj-12-e134165-g001_a.jpg" xlink:type="simple" position="float" orientation="portrait" id="oo_1106592.jpg"><uri content-type="original_file" xlink:type="simple">https://binary.pensoft.net/fig/1106592</uri></graphic></fig><fig-group id="F11908975" position="float" orientation="portrait"><caption><p>Photographs of faces of <italic><tp:taxon-name><tp:taxon-name-part taxon-name-part-type="genus" reg="Epeurysa">Epeurysa</tp:taxon-name-part></tp:taxon-name></italic> spp. and <italic><tp:taxon-name><tp:taxon-name-part taxon-name-part-type="genus" reg="Tropidocephala">Tropidocephala</tp:taxon-name-part></tp:taxon-name></italic> spp.:</p></caption><fig id="F11908980" position="float" orientation="portrait"><object-id xmlns:xlink="http://www.w3.org/1999/xlink" content-type="arpha" xlink:type="simple">679B4613-00FB-560F-AA94-FEBE127E7C42</object-id><object-id xmlns:xlink="http://www.w3.org/1999/xlink" content-type="doi" xlink:type="simple">10.3897/BDJ.12.e134165.figure2a</object-id><label>Figure 2a.</label><caption><p><italic><tp:taxon-name><tp:taxon-name-part taxon-name-part-type="genus" reg="Epeurysa">Epeurysa</tp:taxon-name-part><tp:taxon-name-part taxon-name-part-type="species" reg="distincta">distincta</tp:taxon-name-part></tp:taxon-name></italic>, face;</p></caption><graphic xmlns:xlink="http://www.w3.org/1999/xlink" xlink:href="bdj-12-e134165-g002_a.png" xlink:type="simple" position="float" orientation="portrait" id="oo_1106605.png"><uri content-type="original_file" xlink:type="simple">https://binary.pensoft.net/fig/1106605</uri></graphic></fig><fig id="F11908981" position="float" orientation="portrait"><object-id xmlns:xlink="http://www.w3.org/1999/xlink" content-type="arpha" xlink:type="simple">82B364FA-1D0C-5AC9-9585-CC84F0FA44C4</object-id><object-id xmlns:xlink="http://www.w3.org/1999/xlink" content-type="doi" xlink:type="simple">10.3897/BDJ.12.e134165.figure2b</object-id><label>Figure 2b.</label><caption><p><italic><tp:taxon-name><tp:taxon-name-part taxon-name-part-type="genus" reg="Epeurysa">Epeurysa</tp:taxon-name-part><tp:taxon-name-part taxon-name-part-type="species" reg="nawaii">nawaii</tp:taxon-name-part></tp:taxon-name></italic>, face;</p></caption><graphic xmlns:xlink="http://www.w3.org/1999/xlink" xlink:href="bdj-12-e134165-g002_b.png" xlink:type="simple" position="float" orientation="portrait" id="oo_1106610.png"><uri content-type="original_file" xlink:type="simple">https://binary.pensoft.net/fig/1106610</uri></graphic></fig><fig id="F11908982" position="float" orientation="portrait"><object-id xmlns:xlink="http://www.w3.org/1999/xlink" content-type="arpha" xlink:type="simple">E45412C6-2964-5612-B6E5-2709AAA3E07E</object-id><object-id xmlns:xlink="http://www.w3.org/1999/xlink" content-type="doi" xlink:type="simple">10.3897/BDJ.12.e134165.figure2c</object-id><label>Figure 2c.</label><caption><p><italic><tp:taxon-name><tp:taxon-name-part taxon-name-part-type="genus" reg="Tropidocephala">Tropidocephala</tp:taxon-name-part><tp:taxon-name-part taxon-name-part-type="species" reg="brunnipennis">brunnipennis</tp:taxon-name-part></tp:taxon-name></italic>, face;</p></caption><graphic xmlns:xlink="http://www.w3.org/1999/xlink" xlink:href="bdj-12-e134165-g002_c.png" xlink:type="simple" position="float" orientation="portrait" id="oo_1106609.png"><uri content-type="original_file" xlink:type="simple">https://binary.pensoft.net/fig/1106609</uri></graphic></fig><fig id="F11908983" position="float" orientation="portrait"><object-id xmlns:xlink="http://www.w3.org/1999/xlink" content-type="arpha" xlink:type="simple">453C0CFD-8BF3-573A-8D8C-9CCF10A40B13</object-id><object-id xmlns:xlink="http://www.w3.org/1999/xlink" content-type="doi" xlink:type="simple">10.3897/BDJ.12.e134165.figure2d</object-id><label>Figure 2d.</label><caption><p><italic><tp:taxon-name><tp:taxon-name-part taxon-name-part-type="genus" reg="Tropidocephala">Tropidocephala</tp:taxon-name-part><tp:taxon-name-part taxon-name-part-type="species" reg="nigra">nigra</tp:taxon-name-part></tp:taxon-name></italic>, face.</p></caption><graphic xmlns:xlink="http://www.w3.org/1999/xlink" xlink:href="bdj-12-e134165-g002_d.png" xlink:type="simple" position="float" orientation="portrait" id="oo_1106608.png"><uri content-type="original_file" xlink:type="simple">https://binary.pensoft.net/fig/1106608</uri></graphic></fig></fig-group><fig id="F11908980" position="float" orientation="portrait"><object-id xmlns:xlink="http://www.w3.org/1999/xlink" content-type="arpha" xlink:type="simple">679B4613-00FB-560F-AA94-FEBE127E7C42</object-id><object-id xmlns:xlink="http://www.w3.org/1999/xlink" content-type="doi" xlink:type="simple">10.3897/BDJ.12.e134165.figure2a</object-id><label>Figure 2a.</label><caption><p><italic><tp:taxon-name><tp:taxon-name-part taxon-name-part-type="genus" reg="Epeurysa">Epeurysa</tp:taxon-name-part><tp:taxon-name-part taxon-name-part-type="species" reg="distincta">distincta</tp:taxon-name-part></tp:taxon-name></italic>, face;</p></caption><graphic xmlns:xlink="http://www.w3.org/1999/xlink" xlink:href="bdj-12-e134165-g002_a.png" xlink:type="simple" position="float" orientation="portrait" id="oo_1106605.png"><uri content-type="original_file" xlink:type="simple">https://binary.pensoft.net/fig/1106605</uri></graphic></fig><fig-group id="F11908874" position="float" orientation="portrait"><caption><p>Photographs of Pygofer of <italic><tp:taxon-name><tp:taxon-name-part taxon-name-part-type="genus" reg="Epeurysa">Epeurysa</tp:taxon-name-part></tp:taxon-name></italic> spp. and <italic><tp:taxon-name><tp:taxon-name-part taxon-name-part-type="genus" reg="Tropidocephala">Tropidocephala</tp:taxon-name-part></tp:taxon-name></italic> spp. (scale bars: 0.2 mm):</p></caption><fig id="F11908879" position="float" orientation="portrait"><object-id xmlns:xlink="http://www.w3.org/1999/xlink" content-type="arpha" xlink:type="simple">BF17CC7F-C93A-53A4-B8E8-A1F8EBEE5C30</object-id><object-id xmlns:xlink="http://www.w3.org/1999/xlink" content-type="doi" xlink:type="simple">10.3897/BDJ.12.e134165.figure3a</object-id><label>Figure 3a.</label><caption><p><italic><tp:taxon-name><tp:taxon-name-part taxon-name-part-type="genus" reg="Epeurysa">Epeurysa</tp:taxon-name-part><tp:taxon-name-part taxon-name-part-type="species" reg="distincta">distincta</tp:taxon-name-part></tp:taxon-name></italic>, ventral view;</p></caption><graphic xmlns:xlink="http://www.w3.org/1999/xlink" xlink:href="bdj-12-e134165-g003_a.jpg" xlink:type="simple" position="float" orientation="portrait" id="oo_1106598.jpg"><uri content-type="original_file" xlink:type="simple">https://binary.pensoft.net/fig/1106598</uri></graphic></fig><fig id="F11908880" position="float" orientation="portrait"><object-id xmlns:xlink="http://www.w3.org/1999/xlink" content-type="arpha" xlink:type="simple">31C0EE20-002E-597A-8155-F2AED2EC83F5</object-id><object-id xmlns:xlink="http://www.w3.org/1999/xlink" content-type="doi" xlink:type="simple">10.3897/BDJ.12.e134165.figure3b</object-id><label>Figure 3b.</label><caption><p><italic><tp:taxon-name><tp:taxon-name-part taxon-name-part-type="genus" reg="Epeurysa">Epeurysa</tp:taxon-name-part><tp:taxon-name-part taxon-name-part-type="species" reg="nawaii">nawaii</tp:taxon-name-part></tp:taxon-name></italic>, ventral view;</p></caption><graphic xmlns:xlink="http://www.w3.org/1999/xlink" xlink:href="bdj-12-e134165-g003_b.jpg" xlink:type="simple" position="float" orientation="portrait" id="oo_1106599.jpg"><uri content-type="original_file" xlink:type="simple">https://binary.pensoft.net/fig/1106599</uri></graphic></fig><fig id="F11908881" position="float" orientation="portrait"><object-id xmlns:xlink="http://www.w3.org/1999/xlink" content-type="arpha" xlink:type="simple">3427AF24-84CD-5594-8866-76E480EC2ABB</object-id><object-id xmlns:xlink="http://www.w3.org/1999/xlink" content-type="doi" xlink:type="simple">10.3897/BDJ.12.e134165.figure3c</object-id><label>Figure 3c.</label><caption><p><italic><tp:taxon-name><tp:taxon-name-part taxon-name-part-type="genus" reg="Tropidocephala">Tropidocephala</tp:taxon-name-part><tp:taxon-name-part taxon-name-part-type="species" reg="brunnipennis">brunnipennis</tp:taxon-name-part></tp:taxon-name></italic>, ventral view;</p></caption><graphic xmlns:xlink="http://www.w3.org/1999/xlink" xlink:href="bdj-12-e134165-g003_c.jpg" xlink:type="simple" position="float" orientation="portrait" id="oo_1106600.jpg"><uri content-type="original_file" xlink:type="simple">https://binary.pensoft.net/fig/1106600</uri></graphic></fig><fig id="F11908882" position="float" orientation="portrait"><object-id xmlns:xlink="http://www.w3.org/1999/xlink" content-type="arpha" xlink:type="simple">D933CDCA-B170-5CC3-A0FF-89D31C4407F5</object-id><object-id xmlns:xlink="http://www.w3.org/1999/xlink" content-type="doi" xlink:type="simple">10.3897/BDJ.12.e134165.figure3d</object-id><label>Figure 3d.</label><caption><p><italic><tp:taxon-name><tp:taxon-name-part taxon-name-part-type="genus" reg="Tropidocephala">Tropidocephala</tp:taxon-name-part><tp:taxon-name-part taxon-name-part-type="species" reg="nigra">nigra</tp:taxon-name-part></tp:taxon-name></italic>, ventral view.</p></caption><graphic xmlns:xlink="http://www.w3.org/1999/xlink" xlink:href="bdj-12-e134165-g003_d.jpg" xlink:type="simple" position="float" orientation="portrait" id="oo_1106601.jpg"><uri content-type="original_file" xlink:type="simple">https://binary.pensoft.net/fig/1106601</uri></graphic></fig></fig-group><fig id="F11908879" position="float" orientation="portrait"><object-id xmlns:xlink="http://www.w3.org/1999/xlink" content-type="arpha" xlink:type="simple">BF17CC7F-C93A-53A4-B8E8-A1F8EBEE5C30</object-id><object-id xmlns:xlink="http://www.w3.org/1999/xlink" content-type="doi" xlink:type="simple">10.3897/BDJ.12.e134165.figure3a</object-id><label>Figure 3a.</label><caption><p><italic><tp:taxon-name><tp:taxon-name-part taxon-name-part-type="genus" reg="Epeurysa">Epeurysa</tp:taxon-name-part><tp:taxon-name-part taxon-name-part-type="species" reg="distincta">distincta</tp:taxon-name-part></tp:taxon-name></italic>, ventral view;</p></caption><graphic xmlns:xlink="http://www.w3.org/1999/xlink" xlink:href="bdj-12-e134165-g003_a.jpg" xlink:type="simple" position="float" orientation="portrait" id="oo_1106598.jpg"><uri content-type="original_file" xlink:type="simple">https://binary.pensoft.net/fig/1106598</uri></graphic></fig><fig-group id="F12158741" position="float" orientation="portrait"><caption><p>Photographs of aedeagus of <italic><tp:taxon-name><tp:taxon-name-part taxon-name-part-type="genus" reg="Epeurysa">Epeurysa</tp:taxon-name-part></tp:taxon-name></italic> spp. and <italic><tp:taxon-name><tp:taxon-name-part taxon-name-part-type="genus" reg="Tropidocephala">Tropidocephala</tp:taxon-name-part></tp:taxon-name></italic> spp. (scale bars: 0.2 mm):</p></caption><fig id="F12158746" position="float" orientation="portrait"><object-id xmlns:xlink="http://www.w3.org/1999/xlink" content-type="arpha" xlink:type="simple">ACDFA043-9DCA-5AD7-9385-771C1F40515F</object-id><object-id xmlns:xlink="http://www.w3.org/1999/xlink" content-type="doi" xlink:type="simple">10.3897/BDJ.12.e134165.figure4a</object-id><label>Figure 4a.</label><caption><p><italic><tp:taxon-name><tp:taxon-name-part taxon-name-part-type="genus" reg="Epeurysa">Epeurysa</tp:taxon-name-part><tp:taxon-name-part taxon-name-part-type="species" reg="distincta">distincta</tp:taxon-name-part></tp:taxon-name></italic>, lateral view;</p></caption><graphic xmlns:xlink="http://www.w3.org/1999/xlink" xlink:href="bdj-12-e134165-g004_a.jpg" xlink:type="simple" position="float" orientation="portrait" id="oo_1153048.jpg"><uri content-type="original_file" xlink:type="simple">https://binary.pensoft.net/fig/1153048</uri></graphic></fig><fig id="F12158747" position="float" orientation="portrait"><object-id xmlns:xlink="http://www.w3.org/1999/xlink" content-type="arpha" xlink:type="simple">02950B6B-1926-5856-AFE4-0F23CBF62A17</object-id><object-id xmlns:xlink="http://www.w3.org/1999/xlink" content-type="doi" xlink:type="simple">10.3897/BDJ.12.e134165.figure4b</object-id><label>Figure 4b.</label><caption><p><italic><tp:taxon-name><tp:taxon-name-part taxon-name-part-type="genus" reg="Epeurysa">Epeurysa</tp:taxon-name-part><tp:taxon-name-part taxon-name-part-type="species" reg="nawaii">nawaii</tp:taxon-name-part></tp:taxon-name></italic>, lateral view;</p></caption><graphic xmlns:xlink="http://www.w3.org/1999/xlink" xlink:href="bdj-12-e134165-g004_b.jpg" xlink:type="simple" position="float" orientation="portrait" id="oo_1153049.jpg"><uri content-type="original_file" xlink:type="simple">https://binary.pensoft.net/fig/1153049</uri></graphic></fig><fig id="F12158748" position="float" orientation="portrait"><object-id xmlns:xlink="http://www.w3.org/1999/xlink" content-type="arpha" xlink:type="simple">DAF3BA71-29FF-5D77-8807-8D07A77611CE</object-id><object-id xmlns:xlink="http://www.w3.org/1999/xlink" content-type="doi" xlink:type="simple">10.3897/BDJ.12.e134165.figure4c</object-id><label>Figure 4c.</label><caption><p><italic><tp:taxon-name><tp:taxon-name-part taxon-name-part-type="genus" reg="Tropidocephala">Tropidocephala</tp:taxon-name-part><tp:taxon-name-part taxon-name-part-type="species" reg="brunnipennis">brunnipennis</tp:taxon-name-part></tp:taxon-name></italic>, lateral view;</p></caption><graphic xmlns:xlink="http://www.w3.org/1999/xlink" xlink:href="bdj-12-e134165-g004_c.jpg" xlink:type="simple" position="float" orientation="portrait" id="oo_1153050.jpg"><uri content-type="original_file" xlink:type="simple">https://binary.pensoft.net/fig/1153050</uri></graphic></fig><fig id="F12158749" position="float" orientation="portrait"><object-id xmlns:xlink="http://www.w3.org/1999/xlink" content-type="arpha" xlink:type="simple">63B01992-2ACA-5B18-954C-DAF8CF63541B</object-id><object-id xmlns:xlink="http://www.w3.org/1999/xlink" content-type="doi" xlink:type="simple">10.3897/BDJ.12.e134165.figure4d</object-id><label>Figure 4d.</label><caption><p><italic><tp:taxon-name><tp:taxon-name-part taxon-name-part-type="genus" reg="Tropidocephala">Tropidocephala</tp:taxon-name-part><tp:taxon-name-part taxon-name-part-type="species" reg="nigra">nigra</tp:taxon-name-part></tp:taxon-name></italic>, lateral view.</p></caption><graphic xmlns:xlink="http://www.w3.org/1999/xlink" xlink:href="bdj-12-e134165-g004_d.jpg" xlink:type="simple" position="float" orientation="portrait" id="oo_1153051.jpg"><uri content-type="original_file" xlink:type="simple">https://binary.pensoft.net/fig/1153051</uri></graphic></fig></fig-group><fig id="F12158746" position="float" orientation="portrait"><object-id xmlns:xlink="http://www.w3.org/1999/xlink" content-type="arpha" xlink:type="simple">ACDFA043-9DCA-5AD7-9385-771C1F40515F</object-id><object-id xmlns:xlink="http://www.w3.org/1999/xlink" content-type="doi" xlink:type="simple">10.3897/BDJ.12.e134165.figure4a</object-id><label>Figure 4a.</label><caption><p><italic><tp:taxon-name><tp:taxon-name-part taxon-name-part-type="genus" reg="Epeurysa">Epeurysa</tp:taxon-name-part><tp:taxon-name-part taxon-name-part-type="species" reg="distincta">distincta</tp:taxon-name-part></tp:taxon-name></italic>, lateral view;</p></caption><graphic xmlns:xlink="http://www.w3.org/1999/xlink" xlink:href="bdj-12-e134165-g004_a.jpg" xlink:type="simple" position="float" orientation="portrait" id="oo_1153048.jpg"><uri content-type="original_file" xlink:type="simple">https://binary.pensoft.net/fig/1153048</uri></graphic></fig><fig-group id="F11908984" position="float" orientation="portrait"><caption><p>Photographs of parameres of <italic><tp:taxon-name><tp:taxon-name-part taxon-name-part-type="genus" reg="Epeurysa">Epeurysa</tp:taxon-name-part><tp:taxon-name-part taxon-name-part-type="species" reg="distincta">distincta</tp:taxon-name-part></tp:taxon-name></italic> and <italic><tp:taxon-name><tp:taxon-name-part taxon-name-part-type="genus" reg="Epeurysa">Epeurysa</tp:taxon-name-part><tp:taxon-name-part taxon-name-part-type="species" reg="nawaii">nawaii</tp:taxon-name-part></tp:taxon-name></italic> (scale bars: 0.1 mm):</p></caption><fig id="F11908989" position="float" orientation="portrait"><object-id xmlns:xlink="http://www.w3.org/1999/xlink" content-type="arpha" xlink:type="simple">F159E318-F95B-523F-BCBE-CB8114FDEE82</object-id><object-id xmlns:xlink="http://www.w3.org/1999/xlink" content-type="doi" xlink:type="simple">10.3897/BDJ.12.e134165.figure5a</object-id><label>Figure 5a.</label><caption><p><italic><tp:taxon-name><tp:taxon-name-part taxon-name-part-type="genus" reg="Epeurysa">Epeurysa</tp:taxon-name-part><tp:taxon-name-part taxon-name-part-type="species" reg="distincta">distincta</tp:taxon-name-part></tp:taxon-name></italic>, caudal view;</p></caption><graphic xmlns:xlink="http://www.w3.org/1999/xlink" xlink:href="bdj-12-e134165-g005_a.jpg" xlink:type="simple" position="float" orientation="portrait" id="oo_1106613.jpg"><uri content-type="original_file" xlink:type="simple">https://binary.pensoft.net/fig/1106613</uri></graphic></fig><fig id="F11908990" position="float" orientation="portrait"><object-id xmlns:xlink="http://www.w3.org/1999/xlink" content-type="arpha" xlink:type="simple">855080B0-8AD5-54A7-A077-73D9E704CAA0</object-id><object-id xmlns:xlink="http://www.w3.org/1999/xlink" content-type="doi" xlink:type="simple">10.3897/BDJ.12.e134165.figure5b</object-id><label>Figure 5b.</label><caption><p><italic><tp:taxon-name><tp:taxon-name-part taxon-name-part-type="genus" reg="Epeurysa">Epeurysa</tp:taxon-name-part><tp:taxon-name-part taxon-name-part-type="species" reg="nawaii">nawaii</tp:taxon-name-part></tp:taxon-name></italic>, caudal view.</p></caption><graphic xmlns:xlink="http://www.w3.org/1999/xlink" xlink:href="bdj-12-e134165-g005_b.jpg" xlink:type="simple" position="float" orientation="portrait" id="oo_1106614.jpg"><uri content-type="original_file" xlink:type="simple">https://binary.pensoft.net/fig/1106614</uri></graphic></fig></fig-group></tp:treatment-sec><ref-list><ref id="B12157000"><element-citation xmlns:xlink="http://www.w3.org/1999/xlink" publication-type="article" xlink:type="simple"><person-group person-group-type="author"><name name-style="western"><surname>Fujinuma</surname><given-names>S.</given-names></name></person-group><year>2016</year><article-title>New records of seventeen Delphacids (<tp:taxon-name><tp:taxon-name-part taxon-name-part-type="order">Hemiptera</tp:taxon-name-part></tp:taxon-name>: <tp:taxon-name><tp:taxon-name-part taxon-name-part-type="infraorder">Fulgoromorpha</tp:taxon-name-part></tp:taxon-name>) from Japan</article-title><source>Jpn. J. Syst. Entomol</source><volume>22</volume><issue>2</issue><fpage>273</fpage><lpage>281</lpage></element-citation></ref><ref id="B12158758"><element-citation xmlns:xlink="http://www.w3.org/1999/xlink" publication-type="book" xlink:type="simple"><person-group person-group-type="author"><name name-style="western"><surname>Ding</surname><given-names>J. H.</given-names></name></person-group><year>2006</year><source>Fauna Sinica. <tp:taxon-name><tp:taxon-name-part taxon-name-part-type="class">Insecta</tp:taxon-name-part></tp:taxon-name>. <tp:taxon-name><tp:taxon-name-part taxon-name-part-type="suborder">Homoptera</tp:taxon-name-part></tp:taxon-name> <tp:taxon-name><tp:taxon-name-part taxon-name-part-type="family">Delphacidae</tp:taxon-name-part></tp:taxon-name>. Editorial Committee of Fauna Sinica, Academia Sinica</source><publisher-name>Science Press</publisher-name></element-citation></ref></ref-list></tp:taxon-treatment>
